# Supplementary material for: Long COVID Patients with Orthostatic Intolerance Have Reduced Heart Rate Variability and Preserved Physiological Response to Active Standing
Source: Biology (Basel). 2025 Dec 19;15(1):1. doi: 10.3390/biology15010001 (PMC12784901; doi:10.3390/biology15010001)
Supplement: Supplementary file 1 [file biology-15-00001-s001.zip]

Archive with 1 entries (1 files):
- biology-3913187-supplementary.pdf
